# Supplementary material for: mbSparse: an autoencoder-based imputation method to address sparsity in microbiome data
Source: Gut Microbes. 2025 Sep 1;17(1):2552347. doi: 10.1080/19490976.2025.2552347 (PMC12407639; doi:10.1080/19490976.2025.2552347)
Supplement: Supplementary_data.zip [file KGMI_A_2552347_SM8816.zip]

Archive with 14 entries (13 files):
- SUPPLEMENTARY DATA-2.docx
- Supplementary Figures/
- Supplementary Figures/Figure S1.tif
- Supplementary Figures/Figure S10.tif
- Supplementary Figures/Figure S11.tif
- Supplementary Figures/Figure S12.tif
- Supplementary Figures/Figure S2.tif
- Supplementary Figures/Figure S3.tif
- Supplementary Figures/Figure S4.tif
- Supplementary Figures/Figure S5.tif
- Supplementary Figures/Figure S6.tif
- Supplementary Figures/Figure S7.tif
- Supplementary Figures/Figure S8.tif
- Supplementary Figures/Figure S9.tif
